# Supplementary material for: Experimental Test of Preferences for an Invasive Prey by an Endangered Predator: Implications for Conservation
Source: PLoS One. 2016 Nov 9;11(11):e0165427. doi: 10.1371/journal.pone.0165427 (PMC5102344; doi:10.1371/journal.pone.0165427)
Supplement: S1 Dataset — (CSV) [file pone.0165427.s001.csv]

Column Name	Description
choice	If the snail was chosen (1) or not (0)
order	The order in which that choice was made by the individual (from 1-4)
size	Size of the snail (length measured in mm)
species	Species of snail
individual	Individual snail kite that participated in the trial
region	Region where the trial took place (KCOL= Kissimmee Chain of Lakes, SOFL=Everglades)
age	Age of individual (A=adult, J=Juvenile)
sex	Sex of individual (M=Male, F=Female, U=Unk)
breeding	Breeding status of the individual (B=breeding, N=Non-breeding)
profit	Profitability of the snail (Kcal/g)
choice	order	size	species	individual	region	age	sex	breeding	profit
0	1	44.07	Native	1	KCOL	Adult	M	B	0.038811441
1	1	52.94	Exotic	1	KCOL	Adult	M	B	0.047646908
0	2	44.07	Native	1	KCOL	Adult	M	B	0.038811441
1	2	52.94	Exotic	1	KCOL	Adult	M	B	0.047646908
1	1	53.87	Exotic	2	KCOL	Adult	M	B	0.047584793
0	1	43.87	Native	2	KCOL	Adult	M	B	0.038432471
1	2	53.87	Exotic	2	KCOL	Adult	M	B	0.047584793
0	2	43.87	Native	2	KCOL	Adult	M	B	0.038432471
0	3	53.87	Exotic	2	KCOL	Adult	M	B	0.047584793
1	3	43.87	Native	2	KCOL	Adult	M	B	0.038432471
1	4	53.87	Exotic	2	KCOL	Adult	M	B	0.047584793
0	4	43.87	Native	2	KCOL	Adult	M	B	0.038432471
1	1	40.71	Native	3	KCOL	Adult	U	N	0.031542608
0	1	70.71	Exotic	3	KCOL	Adult	U	N	0.040352856
0	2	40.71	Native	3	KCOL	Adult	U	N	0.031542608
1	2	70.71	Exotic	3	KCOL	Adult	U	N	0.040352856
1	3	40.71	Native	3	KCOL	Adult	U	N	0.031542608
0	3	70.71	Exotic	3	KCOL	Adult	U	N	0.040352856
1	1	40.71	Native	4	KCOL	Adult	F	N	0.031542608
0	1	70.71	Exotic	4	KCOL	Adult	F	N	0.040352856
1	2	40.71	Native	4	KCOL	Adult	F	N	0.031542608
0	2	70.71	Exotic	4	KCOL	Adult	F	N	0.040352856
1	3	40.71	Native	4	KCOL	Adult	F	N	0.031542608
0	3	70.71	Exotic	4	KCOL	Adult	F	N	0.040352856
0	1	69.58	Exotic	5	KCOL	Juvenile	U	N	0.040978891
1	1	40.66	Native	5	KCOL	Juvenile	U	N	0.031420432
1	1	40.38	Native	6	KCOL	Juvenile	U	N	0.030729088
0	1	68.98	Exotic	6	KCOL	Juvenile	U	N	0.041310756
1	2	40.38	Native	6	KCOL	Juvenile	U	N	0.030729088
0	2	68.98	Exotic	6	KCOL	Juvenile	U	N	0.041310756
1	3	40.38	Native	6	KCOL	Juvenile	U	N	0.030729088
0	3	68.98	Exotic	6	KCOL	Juvenile	U	N	0.041310756
0	1	71.59	Exotic	7	KCOL	Adult	M	B	0.039865634
1	1	38.56	Native	7	KCOL	Adult	M	B	0.025955267
0	2	71.59	Exotic	7	KCOL	Adult	M	B	0.039865634
1	2	38.56	Native	7	KCOL	Adult	M	B	0.025955267
0	3	71.59	Exotic	7	KCOL	Adult	M	B	0.039865634
1	3	38.56	Native	7	KCOL	Adult	M	B	0.025955267
0	4	71.59	Exotic	7	KCOL	Adult	M	B	0.039865634
1	4	38.56	Native	7	KCOL	Adult	M	B	0.025955267
0	1	73.04	Exotic	8	KCOL	Adult	F	N	0.039066133
1	1	41.8	Native	8	KCOL	Adult	F	N	0.034107087
1	1	73.04	Exotic	9	KCOL	Adult	F	B	0.039066133
0	1	37.39	Native	9	KCOL	Adult	F	B	0.022642174
0	2	73.04	Exotic	9	KCOL	Adult	F	B	0.039066133
1	2	37.39	Native	9	KCOL	Adult	F	B	0.022642174
0	3	73.04	Exotic	9	KCOL	Adult	F	B	0.039066133
1	3	37.39	Native	9	KCOL	Adult	F	B	0.022642174
0	4	73.04	Exotic	9	KCOL	Adult	F	B	0.039066133
1	4	37.39	Native	9	KCOL	Adult	F	B	0.022642174
1	1	39.4	Native	10	KCOL	Adult	M	B	0.028216725
0	1	57.18	Exotic	10	KCOL	Adult	M	B	0.046892608
0	2	39.4	Native	10	KCOL	Adult	M	B	0.028216725
1	2	57.18	Exotic	10	KCOL	Adult	M	B	0.046892608
1	1	63.03	Exotic	11	KCOL	Adult	U	N	0.044476608
0	1	43.05	Native	11	KCOL	Adult	U	N	0.036806452
0	2	63.03	Exotic	11	KCOL	Adult	U	N	0.044476608
1	2	43.05	Native	11	KCOL	Adult	U	N	0.036806452
0	3	63.03	Exotic	11	KCOL	Adult	U	N	0.044476608
1	3	43.05	Native	11	KCOL	Adult	U	N	0.036806452
0	4	63.03	Exotic	11	KCOL	Adult	U	N	0.044476608
1	4	43.05	Native	11	KCOL	Adult	U	N	0.036806452
1	1	41.15	Exotic	12	KCOL	Adult	M	N	0.040263709
0	1	37.72	Native	12	KCOL	Adult	M	N	0.023603248
1	2	41.15	Exotic	12	KCOL	Adult	M	N	0.040263709
0	2	37.72	Native	12	KCOL	Adult	M	N	0.023603248
1	3	41.15	Exotic	12	KCOL	Adult	M	N	0.040263709
0	3	37.72	Native	12	KCOL	Adult	M	N	0.023603248
0	4	41.15	Exotic	12	KCOL	Adult	M	N	0.040263709
1	4	37.72	Native	12	KCOL	Adult	M	N	0.023603248
1	1	38.36	Native	13	KCOL	Juvenile	U	N	0.025403122
0	1	73	Exotic	13	KCOL	Juvenile	U	N	0.039088107
1	2	38.36	Native	13	KCOL	Juvenile	U	N	0.025403122
0	2	73	Exotic	13	KCOL	Juvenile	U	N	0.039088107
1	3	73	Exotic	13	KCOL	Juvenile	U	N	0.039088107
0	3	38.36	Native	13	KCOL	Juvenile	U	N	0.025403122
1	4	73	Exotic	13	KCOL	Juvenile	U	N	0.039088107
0	4	38.36	Native	13	KCOL	Juvenile	U	N	0.025403122
1	1	33.55	Native	14	KCOL	Adult	M	N	0.010968188
0	1	50.38	Exotic	14	KCOL	Adult	M	N	0.047437452
1	1	49.75	Exotic	15	KCOL	Adult	F	N	0.047288793
0	1	38.15	Native	15	KCOL	Adult	F	N	0.02481798
1	1	35.03	Native	16	KCOL	Juvenile	U	N	0.015594218
0	1	61.73	Exotic	16	KCOL	Juvenile	U	N	0.045100637
1	2	35.03	Native	16	KCOL	Juvenile	U	N	0.015594218
0	2	61.73	Exotic	16	KCOL	Juvenile	U	N	0.045100637
1	3	35.03	Native	16	KCOL	Juvenile	U	N	0.015594218
0	3	61.73	Exotic	16	KCOL	Juvenile	U	N	0.045100637
1	4	35.03	Native	16	KCOL	Juvenile	U	N	0.015594218
0	4	61.73	Exotic	16	KCOL	Juvenile	U	N	0.045100637
1	1	61.73	Exotic	17	KCOL	Adult	F	N	0.045100637
0	1	35.03	Native	17	KCOL	Adult	F	N	0.015593909
1	1	43.67	Native	18	KCOL	Adult	F	N	0.038036842
0	1	69.42	Exotic	18	KCOL	Adult	F	N	0.041066068
1	2	43.67	Native	18	KCOL	Adult	F	N	0.038036842
0	2	69.42	Exotic	18	KCOL	Adult	F	N	0.041066068
1	3	43.67	Native	18	KCOL	Adult	F	N	0.038036842
0	3	69.42	Exotic	18	KCOL	Adult	F	N	0.041066068
0	4	43.67	Native	18	KCOL	Adult	F	N	0.038036842
1	4	69.42	Exotic	18	KCOL	Adult	F	N	0.041066068
1	1	34.38	Exotic	19	KCOL	Adult	F	N	0.027631287
0	1	44.13	Exotic	19	KCOL	Adult	F	N	0.043852367
0	2	34.38	Exotic	19	KCOL	Adult	F	N	0.027631287
1	2	44.13	Exotic	19	KCOL	Adult	F	N	0.043852367
0	3	34.38	Exotic	19	KCOL	Adult	F	N	0.027631287
1	3	44.13	Exotic	19	KCOL	Adult	F	N	0.043852367
1	4	34.38	Exotic	19	KCOL	Adult	F	N	0.027631287
0	4	44.13	Exotic	19	KCOL	Adult	F	N	0.043852367
0	1	75.2	Exotic	20	KCOL	Adult	U	N	0.037891029
1	1	39.38	Exotic	20	KCOL	Adult	U	N	0.037526827
0	2	75.2	Exotic	20	KCOL	Adult	U	N	0.037891029
1	2	39.38	Exotic	20	KCOL	Adult	U	N	0.037526827
0	3	75.2	Exotic	20	KCOL	Adult	U	N	0.037891029
1	3	39.38	Exotic	20	KCOL	Adult	U	N	0.037526827
0	4	75.2	Exotic	20	KCOL	Adult	U	N	0.037891029
1	4	39.38	Exotic	20	KCOL	Adult	U	N	0.037526827
1	1	46.69	Exotic	21	KCOL	Adult	U	B	0.045923791
0	1	39.39	Exotic	21	KCOL	Adult	U	B	0.037531171
0	2	46.69	Exotic	21	KCOL	Adult	U	B	0.045923791
1	2	39.39	Exotic	21	KCOL	Adult	U	B	0.037531171
0	3	46.69	Exotic	21	KCOL	Adult	U	B	0.045923791
1	3	39.39	Exotic	21	KCOL	Adult	U	B	0.037531171
1	4	46.69	Exotic	21	KCOL	Adult	U	B	0.045923791
0	4	39.39	Exotic	21	KCOL	Adult	U	B	0.037531171
1	1	74.95	Exotic	22	KCOL	Adult	U	N	0.038025294
0	1	90.73	Exotic	22	KCOL	Adult	U	N	0.030418116
0	2	74.95	Exotic	22	KCOL	Adult	U	N	0.038025294
1	2	90.73	Exotic	22	KCOL	Adult	U	N	0.030418116
0	3	74.95	Exotic	22	KCOL	Adult	U	N	0.038025294
1	3	90.73	Exotic	22	KCOL	Adult	U	N	0.030418116
0	1	71.59	Exotic	23	KCOL	Adult	M	N	0.039866827
1	1	57.51	Exotic	23	KCOL	Adult	M	N	0.046789162
1	2	71.59	Exotic	23	KCOL	Adult	M	N	0.039866827
0	2	57.51	Exotic	23	KCOL	Adult	M	N	0.046789162
1	3	71.59	Exotic	23	KCOL	Adult	M	N	0.039866827
0	3	57.51	Exotic	23	KCOL	Adult	M	N	0.046789162
1	4	71.59	Exotic	23	KCOL	Adult	M	N	0.039866827
0	4	57.51	Exotic	23	KCOL	Adult	M	N	0.046789162
0	1	71.7	Exotic	24	KCOL	Adult	M	N	0.039807037
1	1	79.96	Exotic	24	KCOL	Adult	M	N	0.035393595
1	2	71.7	Exotic	24	KCOL	Adult	M	N	0.039807037
0	2	79.96	Exotic	24	KCOL	Adult	M	N	0.035393595
1	3	71.7	Exotic	24	KCOL	Adult	M	N	0.039807037
0	3	79.96	Exotic	24	KCOL	Adult	M	N	0.035393595
1	1	77.11	Exotic	25	KCOL	Adult	F	N	0.03686764
0	1	90.08	Exotic	25	KCOL	Adult	F	N	0.030689866
1	2	77.11	Exotic	25	KCOL	Adult	F	N	0.03686764
0	2	90.08	Exotic	25	KCOL	Adult	F	N	0.030689866
1	1	69.62	Exotic	26	KCOL	Adult	F	B	0.040956372
0	1	89.3	Exotic	26	KCOL	Adult	F	B	0.031021206
1	2	69.62	Exotic	26	KCOL	Adult	F	B	0.040956372
0	2	89.3	Exotic	26	KCOL	Adult	F	B	0.031021206
0	3	69.62	Exotic	26	KCOL	Adult	F	B	0.040956372
1	3	89.3	Exotic	26	KCOL	Adult	F	B	0.031021206
1	4	69.62	Exotic	26	KCOL	Adult	F	B	0.040956372
0	4	89.3	Exotic	26	KCOL	Adult	F	B	0.031021206
1	1	75.6	Exotic	27	KCOL	Adult	F	N	0.037674051
0	1	89.13	Exotic	27	KCOL	Adult	F	N	0.031093872
1	2	75.6	Exotic	27	KCOL	Adult	F	N	0.037674051
0	2	89.13	Exotic	27	KCOL	Adult	F	N	0.031093872
0	1	88.18	Exotic	28	KCOL	Adult	F	B	0.031505869
1	1	72.49	Exotic	28	KCOL	Adult	F	B	0.039368723
0	2	88.18	Exotic	28	KCOL	Adult	F	B	0.031505869
1	2	72.49	Exotic	28	KCOL	Adult	F	B	0.039368723
0	1	85.95	Exotic	29	KCOL	Adult	F	B	0.032503512
1	1	71.59	Exotic	29	KCOL	Adult	F	B	0.039864252
0	2	85.95	Exotic	29	KCOL	Adult	F	B	0.032503512
1	2	71.59	Exotic	29	KCOL	Adult	F	B	0.039864252
0	3	85.95	Exotic	29	KCOL	Adult	F	B	0.032503512
1	3	71.59	Exotic	29	KCOL	Adult	F	B	0.039864252
0	4	85.95	Exotic	29	KCOL	Adult	F	B	0.032503512
1	4	71.53	Exotic	29	KCOL	Adult	F	B	0.039899265
0	1	77.26	Exotic	30	KCOL	Juvenile	U	N	0.036789119
1	1	66.4	Exotic	30	KCOL	Juvenile	U	N	0.042722207
0	2	77.26	Exotic	30	KCOL	Juvenile	U	N	0.036789119
1	2	66.4	Exotic	30	KCOL	Juvenile	U	N	0.042722207
1	1	44.71	Exotic	31	KCOL	Juvenile	U	N	0.044403327
0	1	69.01	Exotic	31	KCOL	Juvenile	U	N	0.04129418
1	2	44.71	Exotic	31	KCOL	Juvenile	U	N	0.044403327
0	2	69.01	Exotic	31	KCOL	Juvenile	U	N	0.04129418
1	3	44.71	Exotic	31	KCOL	Juvenile	U	N	0.044403327
0	3	69.01	Exotic	31	KCOL	Juvenile	U	N	0.04129418
0	1	79.7	Exotic	32	KCOL	Adult	F	N	0.035527054
1	1	66.24	Exotic	32	KCOL	Adult	F	N	0.042811057
0	1	45.78	Exotic	33	KCOL	Juvenile	U	N	0.04528781
1	1	67.91	Exotic	33	KCOL	Juvenile	U	N	0.041900131
0	2	45.78	Exotic	33	KCOL	Juvenile	U	N	0.04528781
1	2	67.91	Exotic	33	KCOL	Juvenile	U	N	0.041900131
1	3	45.78	Exotic	33	KCOL	Juvenile	U	N	0.04528781
0	3	67.91	Exotic	33	KCOL	Juvenile	U	N	0.041900131
1	1	51.43	Exotic	34	KCOL	Adult	U	N	0.047595735
0	1	35.47	Native	34	KCOL	Adult	U	N	0.016937823
0	2	51.43	Exotic	34	KCOL	Adult	U	N	0.047595735
1	2	35.47	Native	34	KCOL	Adult	U	N	0.016937823
0	3	51.43	Exotic	34	KCOL	Adult	U	N	0.047595735
1	3	35.47	Native	34	KCOL	Adult	U	N	0.016937823
1	4	51.43	Exotic	34	KCOL	Adult	U	N	0.047595735
0	4	35.48	Native	34	KCOL	Adult	U	N	0.016968395
1	1	47.17	Exotic	35	SOFL	Juvenile	U	N	0.05677755
0	1	40.92	Native	35	SOFL	Juvenile	U	N	0.046279636
0	1	63.82	Exotic	36	SOFL	Adult	U	N	0.033962267
1	1	46.92	Exotic	36	SOFL	Adult	U	N	0.057051143
1	2	63.82	Exotic	36	SOFL	Adult	U	N	0.033962267
0	2	46.92	Exotic	36	SOFL	Adult	U	N	0.057051143
0	1	40.2	Native	37	SOFL	Adult	U	N	0.044183017
1	1	46.91	Exotic	37	SOFL	Adult	U	N	0.057061827
1	2	40.2	Native	37	SOFL	Adult	U	N	0.044183017
0	2	46.91	Exotic	37	SOFL	Adult	U	N	0.057061827
1	1	67.65	Exotic	38	SOFL	Adult	F	N	0.030206439
0	1	40.2	Native	38	SOFL	Adult	F	N	0.044183017
1	2	67.65	Exotic	38	SOFL	Adult	F	N	0.030206439
0	2	40.2	Native	38	SOFL	Adult	F	N	0.044183017
0	1	45.23	Exotic	39	SOFL	Adult	F	N	0.058521363
1	1	60.72	Exotic	39	SOFL	Adult	F	N	0.037526249
0	1	39.88	Native	40	SOFL	Adult	F	B	0.043146273
1	1	44.4	Exotic	40	SOFL	Adult	F	B	0.058944082
0	2	39.88	Native	40	SOFL	Adult	F	B	0.043146273
1	2	44.4	Exotic	40	SOFL	Adult	F	B	0.058944082
1	1	46.49	Exotic	41	SOFL	Adult	M	N	0.057493856
0	1	39.88	Native	41	SOFL	Adult	M	N	0.043146273
1	1	42.25	Exotic	42	SOFL	Adult	M	N	0.058818695
0	1	39.88	Native	42	SOFL	Adult	M	N	0.043146273
1	1	49.66	Exotic	43	SOFL	Adult	U	N	0.053524477
0	1	60.62	Exotic	43	SOFL	Adult	U	N	0.037649545
1	1	63.1	Exotic	44	SOFL	Adult	M	N	0.034754462
0	1	48.51	Exotic	44	SOFL	Adult	M	N	0.055131303
0	1	48.98	Exotic	45	SOFL	Adult	F	B	0.054493912
1	1	53.25	Exotic	45	SOFL	Adult	F	B	0.048064212
0	1	50.06	Exotic	46	SOFL	Adult	M	N	0.052940533
1	1	55.53	Exotic	46	SOFL	Adult	M	N	0.044610321
0	1	55.53	Exotic	47	SOFL	Adult	F	B	0.044610321
1	1	48.86	Exotic	47	SOFL	Adult	F	B	0.054648754
0	1	65.22	Exotic	48	SOFL	Adult	F	B	0.03251077
1	1	49.4	Exotic	48	SOFL	Adult	F	B	0.053893875
0	1	43.86	Exotic	49	SOFL	Adult	F	N	0.059089998
1	1	55.96	Exotic	49	SOFL	Adult	F	N	0.043965046
1	1	71.29	Exotic	50	SOFL	Adult	F	B	0.027216037
0	1	49.38	Exotic	50	SOFL	Adult	F	B	0.05392233
0	1	44.17	Exotic	51	SOFL	Adult	M	B	0.059018739
1	1	65.67	Exotic	51	SOFL	Adult	M	B	0.03206644
0	1	46.42	Exotic	52	SOFL	Juvenile	U	N	0.057561617
1	1	54.91	Exotic	52	SOFL	Juvenile	U	N	0.045533212
1	1	61.77	Exotic	53	SOFL	Adult	F	N	0.036272247
0	1	48.32	Exotic	53	SOFL	Adult	F	N	0.055378124
1	1	43.07	Exotic	54	SOFL	Adult	F	N	0.059096557
0	1	71.47	Exotic	54	SOFL	Adult	F	N	0.027074965
0	1	52.77	Exotic	55	SOFL	Adult	F	N	0.048809837
1	1	70.41	Exotic	55	SOFL	Adult	F	N	0.027892752
0	2	52.77	Exotic	55	SOFL	Adult	F	N	0.048809837
1	2	70.41	Exotic	55	SOFL	Adult	F	N	0.027892752
0	1	61.27	Exotic	56	SOFL	Juvenile	U	N	0.036857551
1	1	50.43	Exotic	56	SOFL	Juvenile	U	N	0.052387371
1	2	61.27	Exotic	56	SOFL	Juvenile	U	N	0.036857551
0	2	50.43	Exotic	56	SOFL	Juvenile	U	N	0.052387371
1	1	57.63	Exotic	57	SOFL	Adult	F	N	0.04158149
0	1	46.44	Exotic	57	SOFL	Adult	F	N	0.057535131
0	1	49.21	Exotic	58	SOFL	Juvenile	U	N	0.054162727
1	1	65.01	Exotic	58	SOFL	Juvenile	U	N	0.03273011
0	1	60.45	Exotic	59	SOFL	Juvenile	U	N	0.037860358
1	1	46.85	Exotic	59	SOFL	Juvenile	U	N	0.057122863
0	1	45.98	Exotic	60	SOFL	Adult	M	N	0.05795855
1	1	54.45	Exotic	60	SOFL	Adult	M	N	0.046221257
1	1	62.24	Exotic	61	SOFL	Juvenile	U	N	0.035722601
0	1	49.58	Exotic	61	SOFL	Juvenile	U	N	0.053639829
0	2	62.24	Exotic	61	SOFL	Juvenile	U	N	0.035722601
1	2	49.58	Exotic	61	SOFL	Juvenile	U	N	0.053639829
0	1	58.17	Exotic	62	SOFL	Juvenile	U	N	0.040834468
1	1	47.84	Exotic	62	SOFL	Juvenile	U	N	0.055981698
1	2	58.17	Exotic	62	SOFL	Juvenile	U	N	0.040834468
0	2	47.84	Exotic	62	SOFL	Juvenile	U	N	0.055981698
1	1	61.5	Exotic	63	SOFL	Juvenile	U	N	0.036582631
0	1	51.34	Exotic	63	SOFL	Juvenile	U	N	0.051008325
0	1	45.47	Exotic	64	SOFL	Adult	U	N	0.05835443
1	1	65.06	Exotic	64	SOFL	Adult	U	N	0.032671064
